# Supplementary material for: Dynamic assembly of malate dehydrogenase–citrate synthase multienzyme complex in the mitochondria
Source: eLife. 2026 Jul 8;14:RP107953. doi: 10.7554/eLife.107953 (PMC13345634; doi:10.7554/eLife.107953)
Supplement: Figure 1—source data 2. [file elife-107953-fig1-data2.zip]

Archive with 3 entries (3 files):
- Aac2_ Drd1 and Kar2 Loading Ctrls 03202026.jpg
- Mdh1 expression - different carbon sources 03012026.jpg
- Mdh1-Cit1 expression - different carbon sources 02262026.jpg
