# Supplementary material for: Dynamic assembly of malate dehydrogenase–citrate synthase multienzyme complex in the mitochondria
Source: eLife. 2026 Jul 8;14:RP107953. doi: 10.7554/eLife.107953 (PMC13345634; doi:10.7554/eLife.107953)
Supplement: Figure 2—figure supplement 1—source data 2. [file elife-107953-fig2-figsupp1-data2.zip]

Archive with 3 entries (3 files):
- Fig2sup1C.JPG
- Fig2sup1A1.jpg
- Fig2sup1A2.jpg
